# Supplementary material for: Comparative chloroplast genomes and phylogenetic analysis of the Phlegmariurus (Lycopodiaceae) from China and neighboring regions
Source: Front Plant Sci. 2025 Jul 8;16:1543431. doi: 10.3389/fpls.2025.1543431 (PMC12279849; doi:10.3389/fpls.2025.1543431)
Supplement: Supplementary file 15 [file DataSheet3.xlsx]

## Sheet: Sheet1
Table S3 The highest number of parsimony-informative sites and the highest percentage of variable sites.
Gene	variable site	Total	Parsim-info	Percentage
cemA	121	1575	98	0.0622222
chlB	90	1552	62	0.0399485
chlN	94	1434	74	0.0516039
matK	132	1692	119	0.070331
ndhB	79	1530	61	0.0398693
psaA	79	2253	68	0.030182
rpl20	37	411	31	0.0754258
rpl21	29	378	25	0.0661376
rpl22	41	408	34	0.0833333
rpoB	169	3270	133	0.0406728
rpoC1	85	2038	67	0.0328754
rps8	35	399	28	0.0701754
rps16	53	278	40	0.143885
ycf1	438	5085	356	0.0700098
ycf2	742	6633	575	0.0866878
ycf4	45	555	35	0.0630631
