# Supplementary material for: Comparative chloroplast genomes and phylogenetic analysis of the Phlegmariurus (Lycopodiaceae) from China and neighboring regions
Source: Front Plant Sci. 2025 Jul 8;16:1543431. doi: 10.3389/fpls.2025.1543431 (PMC12279849; doi:10.3389/fpls.2025.1543431)
Supplement: Supplementary file 16 [file DataSheet4.xlsx]

## Sheet: Sheet1
Table S4 Statistical the Simple Sequence Repeat (SSR) of the Phlegmariurus chloroplast genome.
Species	mono-	di-	tri-	tetra-	penta-	hexa-	total
P. Yunnanensis-17650	77	15	6	13	0	0	111
P. fargesii-91135	73	15	7	13	0	0	108
P. yunfengii-H11	76	15	6	12	0	0	109
P. cancellatus-P01909	77	15	6	13	0	0	111
P. cancellatus-13023	73	15	6	13	0	0	107
P. cancellatus-1441	74	15	6	13	0	0	108
P. hamiltonii-13212	54	16	4	9	2	2	87
P. hamiltonii-13034	54	16	3	9	2	2	86
P. mingcheensis-9551	59	15	3	9	2	2	90
P. cryptomerinus-3074	59	15	3	9	2	2	90
P. petiolatus-CBL010	60	15	3	9	2	2	91
P. petiolatus-13195	62	12	3	9	2	2	90
P. petiolatus-13042	61	12	3	9	2	2	89
P. petiolatus-WXP324	58	15	3	10	2	2	90
P. petiolatus-13053	60	14	3	9	2	2	90
P. petiolatus-80899	60	14	3	9	1	2	89
P. ovatifolius-2210	49	18	3	13	0	1	84
P. pulcherimus-5283	59	17	11	14	0	1	102
P. pulcherimus-683	59	17	11	14	0	1	102
P. squarrosus-13029	77	21	8	12	0	1	119
P. squarrosus-13048	80	22	8	12	0	1	123
P. fordii-13058	69	20	9	9	0	0	107
P. fordii-20170406	73	31	8	9	0	0	121
P. fordii-2896	55	23	7	10	0	0	95
P. obovalifolius-1264	69	23	10	10	0	0	112
P. cunninghamioides-13196	71	22	11	9	0	0	113
P. cunninghamioides-9640	71	22	11	9	0	0	113
P. shingianus-P3325	70	22	11	9	0	0	112
P. henryi-13220	70	22	10	9	0	0	111
P. henryiD1923	69	22	10	9	0	0	110
P. henryi-3046	69	22	10	9	0	0	110
P. guangdongensis-1936	61	19	11	9	0	0	100
P. guangdongensis-D66	63	19	11	9	0	0	102
P. guangdongensis-D574	60	20	11	9	0	0	100
P. subulifolius-13057	62	19	8	9	1	0	99
P. subulifolius-9084	62	19	8	10	1	0	100
P. carinatus-13044	85	21	6	12	1	0	125
P. phlegmaria-9641	89	20	16	13	0	0	138
P. phlegmaria-1330	90	20	16	13	0	0	139
P. salvinioides-13227	74	22	14	11	0	0	121
