# Supplementary material for: Comparative chloroplast genomes and phylogenetic analysis of the Phlegmariurus (Lycopodiaceae) from China and neighboring regions
Source: Front Plant Sci. 2025 Jul 8;16:1543431. doi: 10.3389/fpls.2025.1543431 (PMC12279849; doi:10.3389/fpls.2025.1543431)
Supplement: Supplementary file 17 [file DataSheet5.xlsx]

## Sheet: Sheet1
Table S5 Short dispersed repeats (SDRs) among the Phlegmariurus chloroplast genomes.
Species	F	C	R	P
P. Yunnanensis-17650	240	5	18	236
P. fargesii-91135	250	1	11	237
P. yunfengii-H11	244	3	22	230
P. cancellatus-P01909	235	8	23	233
P. cancellatus-13023	239	3	21	236
P. cancellatus-1441	250	0	4	245
P. hamiltonii-13212	234	21	44	200
P. hamiltonii-13034	248	8	32	211
P. mingcheensis-9551	194	49	99	157
P. cryptomerinus-3074	216	32	75	176
P. petiolatus-CBL010	245	12	39	203
P. petiolatus-13195	257	4	34	204
P. petiolatus-13042	261	5	26	207
P. petiolatus-WXP324	246	14	39	200
P. petiolatus-13053	252	6	32	209
P. petiolatus-80899	286	2	9	202
P. ovatifolius-2210	221	32	47	199
P. pulcherimus-5283	214	36	67	182
P. pulcherimus-683	222	33	61	183
P. squarrosus-13029	176	56	98	169
P. squarrosus-13048	186	50	102	161
P. fordii-13058	232	30	76	161
P. fordii-20170406	215	39	45	200
P. fordii-2896	197	50	70	182
P. obovalifolius-1264	200	33	47	219
P. cunninghamioides-13196	255	9	31	204
P. cunninghamioides-9640	256	9	31	203
P. shingianus-P3325	260	6	24	209
P. henryi-13220	230	28	39	202
P. henryiD1923	231	20	40	208
P. henryi-3046	204	47	71	177
P. guangdongensis-1936	204	59	79	157
P. guangdongensis-D66	225	42	58	174
P. guangdongensis-D574	199	59	90	151
P. subulifolius-13057	195	63	62	179
P. subulifolius-9084	196	66	68	169
P. carinatus-13044	162	75	120	142
P. phlegmaria-9641	190	59	82	168
P. phlegmaria-1330	187	60	80	172
P. salvinioides-13227	181	50	96	172
