# Supplementary material for: Comparative chloroplast genomes and phylogenetic analysis of the Phlegmariurus (Lycopodiaceae) from China and neighboring regions
Source: Front Plant Sci. 2025 Jul 8;16:1543431. doi: 10.3389/fpls.2025.1543431 (PMC12279849; doi:10.3389/fpls.2025.1543431)
Supplement: Supplementary file 18 [file DataSheet6.xlsx]

## Sheet: Sheet1
Table S6 Tandem Repeat numbers in Phlegmariurus.
Species	Voucher number	TRs
P. cancellatus	1441	40
P. cancellatus	13023	41
P. cancellatus	P01909	40
P. yunfengii	HUANG11	45
P. fargesii	91135	39
P. Yunnanensis	17650	41
P. Sieboldii	8167	40
P. Sieboldii	144	32
P. salvinioides	13227	40
P. phlegmaria	1330	48
P. phlegmaria	9641	49
P. carinatus	13044	44
P. subulifolius	9084	44
P. subulifolius	13057	45
P. guangdongensis	D574	36
P. guangdongensis	D66	49
P. guangdongensis	1936	42
P. henryi	3046	42
P. henryi	D1923	45
P. henryi	13220	46
P. shingianus	P3325	47
P. cunninghamioides	9640	47
P. cunninghamioides	13196	46
P. obovalifolius	1264	43
P. fordii	2896	45
P. fordii	20170406	56
P. fordii	13058	49
P. squarrosus	13048	48
P. squarrosus	13029	49
P. pulcherimus	683	39
P. pulcherimus	5283	39
P. ovatifolius	2210	31
P. petiolatus	80899	40
P. petiolatus	13053	44
P. petiolatus	WXP324	41
P. petiolatus	13042	40
P. petiolatus	13195	41
P. petiolatus	CBL010	44
P. cryptomerinus	3074	39
P. mingcheensis	9551	36
P. hamiltonii	13034	44
P. hamiltonii	13212	41
