# Supplementary material for: Comparative chloroplast genomes and phylogenetic analysis of the Phlegmariurus (Lycopodiaceae) from China and neighboring regions
Source: Front Plant Sci. 2025 Jul 8;16:1543431. doi: 10.3389/fpls.2025.1543431 (PMC12279849; doi:10.3389/fpls.2025.1543431)
Supplement: Supplementary file 20 [file DataSheet8.xlsx]

## Sheet: Sheet1
Table S8 Maximum likelihood parameter estimates for 19 genes with positive selection sites.
gene	model	lnL	np	Estimates of parameters		positively selected sites
atpB*	model1	-2491	21	p= 0.87966, 0.12034	w= 0.00000, 1.00000
	model2	-2487.66	23	p= 0.89052, 0.10396, 0.00552	w= 0.00000 1.00000 10.87666	125 S 0.988*
	model7	-2491.18	21	p = 0.00726 q = 0.05262
	model8	-2487.67	23	p0 = 0.99406 p = 0.00531 q = 0.03585 (p1 = 0.00594)	w = 10.42017	125 S 0.989*
cemA**	model1	-3144.93	21	p= 0.60763, 0.39237	w= 0.00000, 1.00000
	model2	-3140.11	23	p = 0.6715, 0.23241, 0.09609	w= 0.00000, 1.00000, 3.34736
	model7	-3144.94	21	p = 0.005, q = 0.00752
	model8	-3140.13	23	p0 = 0.87018, p = 0.005, q = 0.02016, (p1 = 0.12982)	w= 2.94056	163 I 0.998**
chlB**	model1	-2889.12	21	p= 0.68535, 0.31465	w= 0.00000, 1.00000
	model2	-2870.56	23	p= 0.86838, 0.0, 0.13162	w= 0.00000, 1.00000, 5.70926	286 Q 0.998**, 494 R 0.987*, 286 Q 0.998**, 512 T 0.989*, 513 G 0.977*, 514 I 0.986*	6
	model7	-2889.15	21	p= 0.005, q= 0.01169
	model8	-2870.56	23	p0= 0.86838, p= 0.005, q= 1.68582, (p1 = 0.13162)	w= 5.70926	286 Q 0.999**, 494 R 0.991**, 501 Q 0.999**, 512 T 0.992**, 513 G 0.982*, 514 I 0.990**	6
chlL*	model1	-1530.31800	21	p= 0.87421, 0.12579	w= 0.08153, 1.00000
	model2	-1526.99	23	p= 0.99586, 0.0, 0.00414	w= 0.17951, 1.0, 13.30077	284 N 1.000**
	model7	-1530.48170	21	p= 0.01217, q= 0.03967
	model8	-1527	23	p0= 0.99586, p= 21.73621, q= 99.0, (p1 = 0.00414)	w= 13.30761	284 N 0.968*
chlN**	model1	-2686.15	21	p= 0.68932, 0.31068	w= 0.00000, 1.00000
	model2	-2672.44	23	p= 0.96481, 0.0, 0.03519	w= 0.25005, 1.0, 9.157	83 G 0.996**, 179 L 0.995**, 180 N 0.994** , 201 G 0.964*, 250 N 0.994**	5
	model7	-2687.11	21	p= 0.27636, q= 3.18041
	model8	-2672.44330	23	p0= 0.96490, p= 33.0169, q= 98.71459, (p1 = 0.03510)	w= 9.16741	83 G 0.998**, 179 L 0.998**, 201 G 0.982*, 250 N 0.997**	4
ndhB**	model1	-2690.74	21	p= 0.68222, 0.31778	w= 0.00000, 1.00000
	model2	-2676.04	23	p= 0.63274, 0.35782, 0.00944	w= 0.00000, 1.00000, 19.1025	85 F 0.964*, 477 V 1.000**, 494 F 0.999**	3
	model7	-2690.78	21	p= 0.005, q= 0.01157
	model8	-2676.08	23	p0= 0.99008, p= 0.01802, q= 0.03285, (p1 = 0.00992)	w= 18.6889	85 F 0.983*, 477 V 1.000**, 494 F 1.000**	3
petL**	model1	-153.232	21	p = 0.99246, 0.00754	w= 0.00000, 1.00000
	model2	-147.52	23	p= 0.91852, 0.0, 0.08148	w= 0.00000, 1.00000, 999.0	21 L 0.989* , 23 T 0.989*
	model7	-153.09	21	p= 0.005, q= 0.005
	model8	-147.52	23	p0= 0.91852, p= 0.005, q= 1.35751, (p1 = 0.08148)	w= 999.0	21 L 0.997**, 23 T 0.997**
psbC*	model1	-2345.77	21	p= 0.93432, 0.06568	w= 0.00000, 1.00000
	model2	-2341.87	23	p= 0.99753, 0.0, 0.00247	w= 0.05098, 1.0, 15.71586	281 V 1.000**
	model7	-2346.37	21	p= 0.00745, q= 0.10741
	model8	-2341.88	23	p0= 0.99753, p= 5.36105, q= 99.0, (p1 = 0.00247)	w= 15.71621	281 V 0.970*
psbM*	model1	-159.262	21	p= 0.71378, 0.28622	w= 0.00000, 1.00000
	model2	-155.993	23	p= 0.97041, 0.0, 0.02959	w= 0.00000, 1.00000, 999.0	22 S 1.000**
	model7	-159.305	21	p= 0.005, q= 0.02017
	model8	-155.993	23	p0= 0.97041, p= 0.005, q= 2.14967, (p1 = 0.02959)	w= 999.0	22 S 1.000**
rbcL*	model1	-2372.94	21	p= 0.87109, 0.12891	w= 0.00000, 1.00000
	model2	-2369.01	23	p= 0.95294, 0.0, 0.04706	w= 0.00000, 1.00000, 4.17043	226 F 0.974*
	model7	-2373.27	21	p= 0.005, q= 0.04671
	model8	-2369.01	23	p0= 0.95294, p= 0.005, q= 31.03492, (p1 = 0.04706)	w= 4.17026	226 F 0.982*
rpoB*	model1	-5767.15	21	p= 0.77637, 0.22363	w= 0.00000, 1.00000
	model2	-5764.09	23	p= 0.86524, 0.00155, 0.13321	w= 0.00000, 1.00000, 2.04313
	model7	-5767.41	21	p= 0.005, q= 0.01994
	model8	-5764.09	23	p0= 0.86576, p= 0.005, q= 1.34186, (p1 = 0.13424)	w= 2.03746	57 K 0.973* , 241 D 0.971*
ycf1**	model1	-10219	21	p= 0.50038, 0.49962	w= 0.00000, 1.00000
	model2	-10180.8	23	p= 0.51091, 0.44435, 0.04473	w= 0.11016, 1.00000, 7.78182	467 N 0.986*, 487 N 0.998**, 562 K 0.988*, 937 S 0.999**, 942 N 0.986*, 945 I 0.989*, 975 L 1.000**, 1282 Q 0.955*, 1483 T 0.984*, 1660 D 0.963*
	model7	-10219	21	p= 0.00511, q= 0.005
	model8	-10180.8	23	p0= 0.95466, p= 0.1774, q= 0.16309, (p1 = 0.04534)	w= 7.74681	467 N 0.992**, 487 N 0.999**, 562 K 0.993**, 562 K 0.993**, 942 N 0.992**, 945 I 0.994**, 975 L 1.000**, 1007 P 0.953*, 1037 L 0.965*, 1483 T 0.991**, 1660 D 0.976*
Note: Positively selected sites (*= P>95%; **= P>99%) are listed only if significant in both Bayes Empirical Bayes (BEB) and Naive Empirical Bayes (NEB) analyses.
